# Supplementary material for: Using High‐Resolution Radiotracking to Improve Inference About the Spatial Ecology of Small, Slow‐Moving Ectotherms
Source: Ecol Evol. 2025 Oct 6;15(10):e72137. doi: 10.1002/ece3.72137 (PMC12500529; doi:10.1002/ece3.72137)
Supplement: Supplementary file 1 — Data S1: ece372137‐sup‐0001‐DataS1.zip. [file ECE3-15-e72137-s001.zip]

Archive with 3 entries (3 files):
- ece372137-sup-0002-DataS2.csv
- ece372137-sup-0003-DataS3.txt
- ece372137-sup-0001-DataS1.csv
