# Supplementary material for: Using High‐Resolution Radiotracking to Improve Inference About the Spatial Ecology of Small, Slow‐Moving Ectotherms
Source: Ecol Evol. 2025 Oct 6;15(10):e72137. doi: 10.1002/ece3.72137 (PMC12500529; doi:10.1002/ece3.72137)
Supplement: Supplementary file 1 — Data S1: ece372137‐sup‐0001‐DataS1.zip. [file ECE3-15-e72137-s001.zip › ece372137-sup-0002-DataS2.csv]

TurtleID	Species	Track	Frequency	HR
A	Terrapene carolina	1	One	0.850149
B	Terrapene carolina	1	One	3.341853
C	Terrapene carolina	1	One	0.7047838
D	Terrapene carolina	1	One	3.054214
A	Terrapene carolina	2	Two	1.046543
B	Terrapene carolina	2	Two	4.341409
C	Terrapene carolina	2	Two	1.154956
D	Terrapene carolina	2	Two	3.741452
A	Terrapene carolina	3	Three	1.18208
B	Terrapene carolina	3	Three	4.976362
C	Terrapene carolina	3	Three	1.489133
D	Terrapene carolina	3	Three	4.078197
A	Terrapene carolina	4	Four	1.299589
B	Terrapene carolina	4	Four	5.461582
C	Terrapene carolina	4	Four	1.697614
D	Terrapene carolina	4	Four	4.219829
A	Terrapene carolina	5	All	1.43265
B	Terrapene carolina	5	All	5.8722
C	Terrapene carolina	5	All	1.9131
D	Terrapene carolina	5	All	4.4061
E	Terrapene ornata	1	One	0.5752099
F	Terrapene ornata	1	One	1.841681
G	Terrapene ornata	1	One	2.900194
E	Terrapene ornata	2	Two	0.8489075
F	Terrapene ornata	2	Two	2.177124
G	Terrapene ornata	2	Two	3.86239
E	Terrapene ornata	3	Three	1.031746
F	Terrapene ornata	3	Three	2.378387
G	Terrapene ornata	3	Three	4.537416
E	Terrapene ornata	5	All	1.182863
F	Terrapene ornata	5	All	2.773978
G	Terrapene ornata	5	All	5.932779
