# Supplementary material for: Using High‐Resolution Radiotracking to Improve Inference About the Spatial Ecology of Small, Slow‐Moving Ectotherms
Source: Ecol Evol. 2025 Oct 6;15(10):e72137. doi: 10.1002/ece3.72137 (PMC12500529; doi:10.1002/ece3.72137)
Supplement: Supplementary file 1 — Data S1: ece372137‐sup‐0001‐DataS1.zip. [file ECE3-15-e72137-s001.zip › ece372137-sup-0003-DataS3.txt]

### 100% MCP for turtle A
Adata<-read.csv("TurtleA.csv",header=T,sep=",") ##load the data: extracted csv file from the complete dataset
At.sp<-Adata[,c("ID","easting","northing")]
coordinates(At.sp)<-c("easting","northing")
proj4string(At.sp) <- CRS( "+proj=utm +zone=17 +datum=WGS84 +units=m +no_defs" )
At.mcp <- mcp(At.sp, percent = 100)
At.mcp


###Simulation of 100%MCP for turtle A, sampling the full data set 3 times per week (continuation from previous code)
# Set the number of iterations
num_iterations <- 1000

# Initialize an empty list to store sampled datasets
sampled_datasets <- list()

# Loop for 100 times to sample data
for (i in 1:num_iterations) {
  # Sample 3 observations from each group (week) in the dataset and store them
  Asampled_data <- Adata %>%
    group_by(Week) %>%
    sample_n(3) %>%
    ungroup()  # Ungroup the data after sampling
  
  # Add iteration number as a column
  Asampled_data <- mutate(Asampled_data, Iteration = i)
  
  # Append the sampled dataset to the list
  sampled_datasets[[i]] <- Asampled_data
}

# Combine the sampled datasets into one dataframe
Acombined_sampled_data <- bind_rows(sampled_datasets)

# Write the combined sampled datasets to a CSV file
write.csv(Acombined_sampled_data, "Acombined_sampled_datasets.csv", row.names = FALSE)

Acomb<-read.csv("Acombined_sampled_datasets.csv",sep=",",header=T)
Aturtles.sp<-Acomb[,c("Iteration","easting","northing")]
coordinates(Aturtles.sp)<-c("easting","northing")
proj4string(Aturtles.sp) <- CRS( "+proj=utm +zone=17 +datum=WGS84 +units=m +no_defs" )
Aturtles.mcp <- mcp(Aturtles.sp, percent = 100)
Aturtles.mcp
write.csv(Aturtles.mcp,"Aall_iteration_mcp.csv",row.names = FALSE)
statA<-read.csv("Aall_iteration_mcp.csv",sep=",",header=T)
Amean<-mean(statA$area,na.rm=TRUE)
Amean

# Perform a t-test to calculate the 95% confidence interval for the "area" column
t_test_result <- t.test(statA$area, conf.level = 0.95)

# Extract the 95% confidence interval from the t-test result
confidence_interval <- t_test_result$conf.int

# Print the confidence interval
print(confidence_interval)


###100% MCP mixed effect model for ornate and eastern box turtles

HRtest<-read.csv("HRfrequencyanalyses.csv",header=T, sep=",") #load the dataset
HRtest
HRt1 <- lmer(HR ~ Track + Species + (1 | TurtleID), data = HRtest)
HRt1
summary(HRt1)
plot(HRt1)
shapiro.test(residuals(HRt1)) #normality test

#Plotting the model 
FigMCP<-ggplot(HRtest, aes(x = Track, y = HR, color = Species)) +
  geom_smooth(method = "lm", formula = y ~ x, se = TRUE) +  # Fixed effect trend line
  labs(x = "No. Tracking Events per week", y = "100% MCP (ha)" ) +
  theme_minimal() +   theme(
    panel.grid = element_blank(),  # Remove grid lines
    axis.line = element_line(color = "black"),  # Black x and y axes
    axis.ticks = element_line(color = "black"),  # Black tick marks
    axis.text = element_text(size = 16, color = "black"),  # Increase axis text size
    axis.title = element_text(size = 16, color = "black"),  # Increase axis labels size
    plot.title = element_text(size = 16, face = "bold", hjust = 0.5),  # Increase and bold title
    legend.position = c(0.05, 0.95),  # Move legend to upper left corner
    legend.justification = c(0, 1),  # Align legend to upper left
    legend.text = element_text(size = 16),  # Increase legend text size
    legend.title = element_text(size = 16)  # Increase legend title size
  )
FigMCP
ggsave("FigMCP.jpeg",dpi=300, units="in", width=6, height=4)


### Distances between consecutive points for turtle A
dfA<-read.csv("TADistForR.csv",sep=",",header=T) ##load the data: extracted csv file form the complete dataset
dfA<-dfA %>% mutate(datetime=as.POSIXct(paste(Date,Time),format = "%m/%d/%Y %H:%M"))
coordinates(dfA)<-~Easting+Northing
proj4string(dfA) <- CRS("+proj=utm +zone=17 +datum=WGS84")
coords <- coordinates(dfA)
ltraj_obj <- as.ltraj(xy = coords, date = dfA$datetime, id = "trajectory1")
distances <- sapply(ltraj_obj, function(trj) trj$dist)
print(distances)
distances_df <- data.frame(Distance = distances)
write.csv(distances_df, "TurtleADistancesCalculated.csv", row.names = FALSE)
