# Supplementary material for: Using High‐Resolution Radiotracking to Improve Inference About the Spatial Ecology of Small, Slow‐Moving Ectotherms
Source: Ecol Evol. 2025 Oct 6;15(10):e72137. doi: 10.1002/ece3.72137 (PMC12500529; doi:10.1002/ece3.72137)
Supplement: Supplementary file 1 — Data S1: ece372137‐sup‐0001‐DataS1.zip. [file ECE3-15-e72137-s001.zip › ece372137-sup-0001-DataS1.csv]

Species	ID	Date	Time	Northing	Easting	Week	Day
Terrapene carolina	A	5/1/2023	16:12	3966485.00	705109.00	1	1
Terrapene carolina	A	5/2/2023	16:25	3966487.00	705102.00	1	2
Terrapene carolina	A	5/3/2023	12:29	3966488.00	705111.00	1	3
Terrapene carolina	A	5/4/2023	16:28	3966486.00	705106.00	1	4
Terrapene carolina	A	5/5/2023	9:13	3966503.00	705106.00	1	5
Terrapene carolina	A	5/6/2023	17:18	3966484.00	705105.00	1	6
Terrapene carolina	A	5/7/2023	15:23	3966484.00	705108.00	1	7
Terrapene carolina	A	5/8/2023	12:35	3966488.00	705109.00	2	1
Terrapene carolina	A	5/10/2023	16:59	3966488.00	705105.00	2	3
Terrapene carolina	A	5/11/2023	15:01	3966486.00	705107.00	2	4
Terrapene carolina	A	5/12/2023	14:53	3966484.00	705107.00	2	5
Terrapene carolina	A	5/13/2023	11:52	3966482.00	705108.00	2	6
Terrapene carolina	A	5/15/2023	14:55	3966416.00	705074.00	3	1
Terrapene carolina	A	5/16/2023	11:32	3966413.00	705075.00	3	2
Terrapene carolina	A	5/17/2023	13:53	3966432.00	705087.00	3	3
Terrapene carolina	A	5/19/2023	14:49	3966442.00	705078.00	3	5
Terrapene carolina	A	5/20/2023	13:30	3966436.00	705080.00	3	6
Terrapene carolina	A	5/21/2023	14:39	3966438.00	705079.00	3	7
Terrapene carolina	A	5/22/2023	11:24	3966435.00	705080.00	4	1
Terrapene carolina	A	5/23/2023	12:32	3966435.00	705076.00	4	2
Terrapene carolina	A	5/24/2023	13:31	3966434.00	705081.00	4	3
Terrapene carolina	A	5/25/2023	14:25	3966431.00	705075.00	4	4
Terrapene carolina	A	5/26/2023	8:42	3966441.00	705080.00	4	5
Terrapene carolina	A	5/29/2023	12:44	3966427.00	705064.00	5	1
Terrapene carolina	A	5/31/2023	13:22	3966411.00	705070.00	5	3
Terrapene carolina	A	6/1/2023	13:45	3966425.00	705065.00	5	4
Terrapene carolina	A	6/3/2023	13:29	3966424.00	705082.00	5	6
Terrapene carolina	A	6/4/2023	13:38	3966420.00	705085.00	5	7
Terrapene carolina	A	6/5/2023	13:28	3966417.00	705070.00	6	1
Terrapene carolina	A	6/6/2023	12:22	3966419.00	705071.00	6	2
Terrapene carolina	A	6/8/2023	13:31	3966429.00	705065.00	6	4
Terrapene carolina	A	6/9/2023	13:36	3966428.00	705059.00	6	5
Terrapene carolina	A	6/10/2023	13:56	3966420.00	705050.00	6	6
Terrapene carolina	A	6/11/2023	8:22	3966422.00	705059.00	6	7
Terrapene carolina	A	6/13/2023	8:40	3966470.00	705047.00	7	2
Terrapene carolina	A	6/14/2023	8:38	3966466.00	705052.00	7	3
Terrapene carolina	A	6/15/2023	12:48	3966476.00	705051.00	7	4
Terrapene carolina	A	6/16/2023	9:08	3966478.00	705056.00	7	5
Terrapene carolina	A	6/17/2023	14:00	3966470.00	705054.00	7	6
Terrapene carolina	A	6/19/2023	9:49	3966463.00	705065.00	8	1
Terrapene carolina	A	6/21/2023	13:17	3966458.00	705092.00	8	3
Terrapene carolina	A	6/23/2023	9:43	3966407.00	705073.00	8	5
Terrapene carolina	A	6/24/2023	13:31	3966441.00	705046.00	8	6
Terrapene carolina	A	6/25/2023	13:59	3966447.00	705042.00	8	7
Terrapene carolina	A	6/26/2023	10:52	3966470.00	705056.00	9	1
Terrapene carolina	A	6/27/2023	11:59	3966475.00	705071.00	9	2
Terrapene carolina	A	6/28/2023	12:37	3966462.00	705066.00	9	3
Terrapene carolina	A	6/29/2023	12:37	3966478.00	705064.00	9	4
Terrapene carolina	A	6/30/2023	11:44	3966507.00	705067.00	9	5
Terrapene carolina	A	7/2/2023	12:33	3966559.00	705067.00	9	7
Terrapene carolina	A	7/3/2023	10:50	3966553.00	705068.00	10	1
Terrapene carolina	A	7/5/2023	11:19	3966475.00	705100.00	10	3
Terrapene carolina	A	7/6/2023	11:28	3966482.00	705077.00	10	4
Terrapene carolina	A	7/7/2023	11:31	3966482.00	705068.00	10	5
Terrapene carolina	A	7/8/2023	10:34	3966499.00	705070.00	10	6
Terrapene carolina	A	7/10/2023	14:49	3966546.00	705078.00	11	1
Terrapene carolina	A	7/11/2023	10:23	3966520.00	705075.00	11	2
Terrapene carolina	A	7/12/2023	13:05	3966487.00	705083.00	11	3
Terrapene carolina	A	7/13/2023	12:03	3966553.00	705075.00	11	4
Terrapene carolina	A	7/15/2023	12:08	3966552.00	705075.00	11	6
Terrapene carolina	A	7/17/2023	12:09	3966545.00	705070.00	12	1
Terrapene carolina	A	7/19/2023	12:14	3966488.00	705071.00	12	3
Terrapene carolina	A	7/20/2023	10:32	3966485.00	705085.00	12	4
Terrapene carolina	A	7/21/2023	12:32	3966479.00	705051.00	12	5
Terrapene carolina	A	7/22/2023	12:37	3966484.00	705050.00	12	6
Terrapene carolina	A	7/23/2023	13:15	3966475.00	705053.00	12	7
Terrapene carolina	A	7/24/2023	11:35	3966481.00	705049.00	13	1
Terrapene carolina	A	7/25/2023	13:05	3966578.00	705066.00	13	2
Terrapene carolina	A	7/26/2023	12:40	3966604.00	705059.00	13	3
Terrapene carolina	A	7/27/2023	12:43	3966516.00	705080.00	13	4
Terrapene carolina	A	7/30/2023	9:50	3966475.00	705051.00	13	7
Terrapene carolina	A	7/31/2023	13:03	3966370.00	705003.00	14	1
Terrapene carolina	A	8/1/2023	10:14	3966480.00	705056.00	14	2
Terrapene carolina	A	8/2/2023	14:26	3966438.00	705081.00	14	3
Terrapene carolina	A	8/3/2023	12:48	3966443.00	705080.00	14	4
Terrapene carolina	A	8/4/2023	12:49	3966443.00	705076.00	14	5
Terrapene carolina	A	8/5/2023	14:19	3966539.00	705060.00	14	6
Terrapene carolina	A	8/6/2023	13:55	3966531.00	705065.00	14	7
Terrapene carolina	A	8/7/2023	11:16	3966531.00	705070.00	15	1
Terrapene carolina	A	8/8/2023	16:10	3966559.00	705066.00	15	2
Terrapene carolina	A	8/9/2023	13:21	3966555.00	705061.00	15	3
Terrapene carolina	A	8/10/2023	14:13	3966474.00	705066.00	15	4
Terrapene carolina	A	8/11/2023	14:44	3966420.00	705021.00	15	5
Terrapene carolina	A	8/12/2023	11:21	3966423.00	705026.00	15	6
Terrapene carolina	A	8/13/2023	10:57	3966463.00	705046.00	15	7
Terrapene carolina	A	8/14/2023	11:13	3966474.00	705051.00	16	1
Terrapene carolina	A	8/15/2023	11:47	3966477.00	705048.00	16	2
Terrapene carolina	A	8/17/2023	12:22	3966439.00	705034.00	16	4
Terrapene carolina	A	8/18/2023	11:23	3966347.00	704988.00	16	5
Terrapene carolina	A	8/19/2023	13:43	3966460.00	705040.00	16	6
Terrapene carolina	A	8/20/2023	11:44	3966481.00	705040.00	16	7
Terrapene carolina	A	8/21/2023	12:28	3966466.00	705047.00	17	1
Terrapene carolina	A	8/22/2023	15:49	3966456.00	705033.00	17	2
Terrapene carolina	A	8/23/2023	15:10	3966455.00	705031.00	17	3
Terrapene carolina	A	8/24/2023	12:02	3966448.00	705030.00	17	4
Terrapene carolina	A	8/25/2023	11:32	3966477.00	705052.00	17	5
Terrapene carolina	A	8/26/2023	12:44	3966486.00	705057.00	17	6
Terrapene carolina	A	8/27/2023	12:59	3966489.00	705062.00	17	7
Terrapene carolina	A	8/29/2023	12:45	3966506.00	705067.00	18	2
Terrapene carolina	A	8/31/2023	17:14	3966563.00	705075.00	18	4
Terrapene carolina	A	9/1/2023	11:26	3966565.00	705079.00	18	5
Terrapene carolina	A	9/3/2023	13:29	3966570.00	705072.00	18	7
Terrapene carolina	A	9/4/2023	14:13	3966563.00	705064.00	19	1
Terrapene carolina	A	9/5/2023	13:17	3966569.00	705071.00	19	2
Terrapene carolina	A	9/6/2023	11:40	3966568.00	705070.00	19	3
Terrapene carolina	A	9/7/2023	16:44	3966573.00	705074.00	19	4
Terrapene carolina	A	9/8/2023	15:25	3966571.00	705071.00	19	5
Terrapene carolina	A	9/10/2023	13:12	3966564.00	705073.00	19	7
Terrapene carolina	A	9/12/2023	12:32	3966532.00	705068.00	20	2
Terrapene carolina	A	9/13/2023	11:47	3966540.00	705069.00	20	3
Terrapene carolina	A	9/14/2023	11:47	3966544.00	705055.00	20	4
Terrapene carolina	A	9/15/2023	14:46	3966566.00	705072.00	20	5
Terrapene carolina	A	9/16/2023	14:06	3966565.00	705074.00	20	6
Terrapene carolina	A	9/18/2023	14:19	3966557.00	705071.00	21	1
Terrapene carolina	A	9/19/2023	12:40	3966555.00	705065.00	21	2
Terrapene carolina	A	9/20/2023	15:59	3966553.00	705061.00	21	3
Terrapene carolina	A	9/21/2023	11:54	3966555.00	705065.00	21	4
Terrapene carolina	A	9/22/2023	11:35	3966552.00	705058.00	21	5
Terrapene carolina	A	9/24/2023	13:36	3966532.00	705070.00	21	7
Terrapene carolina	A	9/26/2023	14:33	3966551.00	705068.00	22	2
Terrapene carolina	A	9/27/2023	15:35	3966476.00	705086.00	22	3
Terrapene carolina	A	9/28/2023	17:10	3966458.00	705086.00	22	4
Terrapene carolina	A	9/29/2023	15:12	3966463.00	705085.00	22	5
Terrapene carolina	A	9/30/2023	15:55	3966444.00	705096.00	22	6
Terrapene carolina	A	10/1/2023	15:34	3966433.00	705099.00	22	7
Terrapene carolina	A	10/3/2023	14:00	3966424.00	705093.00	23	2
Terrapene carolina	A	10/4/2023	16:31	3966412.00	705086.00	23	3
Terrapene carolina	A	10/5/2023	16:51	3966433.00	705094.00	23	4
Terrapene carolina	A	10/6/2023	15:37	3966435.00	705099.00	23	5
Terrapene carolina	A	10/7/2023	15:40	3966419.00	705096.00	23	6
Terrapene carolina	A	10/9/2023	15:20	3966432.00	705100.00	24	1
Terrapene carolina	A	10/10/2023	12:33	3966427.00	705084.00	24	2
Terrapene carolina	A	10/11/2023	15:47	3966424.00	705094.00	24	3
Terrapene carolina	A	10/12/2023	17:07	3966403.00	705067.00	24	4
Terrapene carolina	A	10/13/2023	17:00	3966430.00	705084.00	24	5
Terrapene carolina	A	10/14/2023	16:13	3966434.00	705085.00	24	6
Terrapene carolina	A	10/15/2023	15:06	3966444.00	705088.00	24	7
Terrapene carolina	A	10/17/2023	14:31	3966429.00	705094.00	25	2
Terrapene carolina	A	10/18/2023	15:48	3966427.00	705085.00	25	3
Terrapene carolina	A	10/20/2023	11:35	3966419.00	705082.00	25	5
Terrapene carolina	A	10/21/2023	16:35	3966421.00	705076.00	25	6
Terrapene carolina	A	10/22/2023	10:48	3966427.00	705082.00	25	7
Terrapene carolina	A	10/24/2023	13:40	3966429.00	705084.00	26	2
Terrapene carolina	A	10/25/2023	15:48	3966425.00	705081.00	26	3
Terrapene carolina	A	10/26/2023	12:08	3966449.00	705078.00	26	4
Terrapene carolina	A	10/27/2023	16:59	3966458.00	705102.00	26	5
Terrapene carolina	A	10/28/2023	14:43	3966457.00	705108.00	26	6
Terrapene carolina	A	10/29/2023	12:23	3966456.00	705097.00	26	7
Terrapene carolina	B	5/1/2023	16:20	3966512.00	705064.00	1	1
Terrapene carolina	B	5/2/2023	15:52	3966506.00	705070.00	1	2
Terrapene carolina	B	5/3/2023	12:08	3966508.00	705065.00	1	3
Terrapene carolina	B	5/4/2023	16:24	3966517.00	705063.00	1	4
Terrapene carolina	B	5/5/2023	8:52	3966513.00	705062.00	1	5
Terrapene carolina	B	5/6/2023	17:10	3966514.00	705058.00	1	6
Terrapene carolina	B	5/7/2023	15:27	3966518.00	705063.00	1	7
Terrapene carolina	B	5/8/2023	12:38	3966513.00	705068.00	2	1
Terrapene carolina	B	5/10/2023	17:43	3966530.00	705061.00	2	3
Terrapene carolina	B	5/11/2023	14:49	3966523.00	705062.00	2	4
Terrapene carolina	B	5/12/2023	15:38	3966524.00	705064.00	2	5
Terrapene carolina	B	5/13/2023	12:36	3966523.00	705055.00	2	6
Terrapene carolina	B	5/15/2023	14:28	3966533.00	705060.00	3	1
Terrapene carolina	B	5/16/2023	12:04	3966520.00	705045.00	3	2
Terrapene carolina	B	5/17/2023	14:04	3966526.00	705052.00	3	3
Terrapene carolina	B	5/19/2023	14:21	3966528.00	705059.00	3	5
Terrapene carolina	B	5/20/2023	13:56	3966551.00	705058.00	3	6
Terrapene carolina	B	5/21/2023	15:12	3966555.00	705064.00	3	7
Terrapene carolina	B	5/22/2023	11:58	3966548.00	705061.00	4	1
Terrapene carolina	B	5/23/2023	13:02	3966540.00	705063.00	4	2
Terrapene carolina	B	5/24/2023	14:00	3966542.00	705062.00	4	3
Terrapene carolina	B	5/25/2023	14:51	3966537.00	705063.00	4	4
Terrapene carolina	B	5/26/2023	9:00	3966536.00	705065.00	4	5
Terrapene carolina	B	5/29/2023	13:20	3966511.00	705067.00	5	1
Terrapene carolina	B	5/31/2023	13:44	3966506.00	705060.00	5	3
Terrapene carolina	B	6/1/2023	14:16	3966506.00	705066.00	5	4
Terrapene carolina	B	6/3/2023	14:08	3966539.00	705104.00	5	6
Terrapene carolina	B	6/4/2023	15:05	3966555.00	705117.00	5	7
Terrapene carolina	B	6/5/2023	13:43	3966552.00	705123.00	6	1
Terrapene carolina	B	6/6/2023	12:43	3966548.00	705123.00	6	2
Terrapene carolina	B	6/8/2023	13:48	3966546.00	705122.00	6	4
Terrapene carolina	B	6/9/2023	13:48	3966544.00	705124.00	6	5
Terrapene carolina	B	6/10/2023	14:09	3966548.00	705124.00	6	6
Terrapene carolina	B	6/11/2023	8:36	3966543.00	705120.00	6	7
Terrapene carolina	B	6/13/2023	9:50	3966349.00	705221.00	7	2
Terrapene carolina	B	6/14/2023	9:34	3966348.00	705210.00	7	3
Terrapene carolina	B	6/15/2023	12:12	3966350.00	705207.00	7	4
Terrapene carolina	B	6/16/2023	9:57	3966361.00	705226.00	7	5
Terrapene carolina	B	6/17/2023	14:11	3966349.00	705212.00	7	6
Terrapene carolina	B	6/19/2023	10:31	3966364.00	705204.00	8	1
Terrapene carolina	B	6/21/2023	14:53	3966398.00	705234.00	8	3
Terrapene carolina	B	6/23/2023	11:56	3966404.00	705214.00	8	5
Terrapene carolina	B	6/24/2023	13:21	3966422.00	705194.00	8	6
Terrapene carolina	B	6/25/2023	13:20	3966484.00	705163.00	8	7
Terrapene carolina	B	6/26/2023	10:20	3966490.00	705143.00	9	1
Terrapene carolina	B	6/27/2023	11:51	3966449.00	705144.00	9	2
Terrapene carolina	B	6/28/2023	13:13	3966484.00	705052.00	9	3
Terrapene carolina	B	6/29/2023	12:44	3966535.00	705074.00	9	4
Terrapene carolina	B	6/30/2023	11:53	3966524.00	705049.00	9	5
Terrapene carolina	B	7/2/2023	12:48	3966483.00	705104.00	9	7
Terrapene carolina	B	7/3/2023	10:34	3966490.00	705059.00	10	1
Terrapene carolina	B	7/5/2023	12:07	3966394.00	705110.00	10	3
Terrapene carolina	B	7/6/2023	12:08	3966347.00	705269.00	10	4
Terrapene carolina	B	7/7/2023	12:11	3966398.00	705214.00	10	5
Terrapene carolina	B	7/8/2023	11:27	3966407.00	705212.00	10	6
Terrapene carolina	B	7/10/2023	14:40	3966399.00	705108.00	11	1
Terrapene carolina	B	7/11/2023	10:33	3966472.00	705141.00	11	2
Terrapene carolina	B	7/12/2023	13:16	3966484.00	705141.00	11	3
Terrapene carolina	B	7/13/2023	12:11	3966491.00	705144.00	11	4
Terrapene carolina	B	7/15/2023	12:23	3966474.00	705152.00	11	6
Terrapene carolina	B	7/17/2023	12:16	3966480.00	705134.00	12	1
Terrapene carolina	B	7/19/2023	12:58	3966530.00	705157.00	12	3
Terrapene carolina	B	7/20/2023	10:50	3966485.00	705138.00	12	4
Terrapene carolina	B	7/21/2023	13:04	3966461.00	705110.00	12	5
Terrapene carolina	B	7/22/2023	12:29	3966459.00	705105.00	12	6
Terrapene carolina	B	7/23/2023	13:33	3966489.00	705049.00	12	7
Terrapene carolina	B	7/24/2023	11:27	3966508.00	705066.00	13	1
Terrapene carolina	B	7/25/2023	12:37	3966491.00	705053.00	13	2
Terrapene carolina	B	7/26/2023	12:56	3966489.00	705053.00	13	3
Terrapene carolina	B	7/27/2023	13:24	3966359.00	705219.00	13	4
Terrapene carolina	B	7/30/2023	10:04	3966549.00	705062.00	13	7
Terrapene carolina	B	7/31/2023	13:48	3966701.00	705057.00	14	1
Terrapene carolina	B	8/1/2023	11:10	3966748.00	705060.00	14	2
Terrapene carolina	B	8/2/2023	14:15	3966750.00	705066.00	14	3
Terrapene carolina	B	8/3/2023	12:27	3966726.00	705066.00	14	4
Terrapene carolina	B	8/4/2023	12:29	3966588.00	705062.00	14	5
Terrapene carolina	B	8/5/2023	13:40	3966561.00	705057.00	14	6
Terrapene carolina	B	8/6/2023	14:07	3966460.00	705044.00	14	7
Terrapene carolina	B	8/7/2023	11:28	3966498.00	705067.00	15	1
Terrapene carolina	B	8/8/2023	15:53	3966479.00	705052.00	15	2
Terrapene carolina	B	8/9/2023	13:32	3966483.00	705051.00	15	3
Terrapene carolina	B	8/10/2023	14:52	3966386.00	705150.00	15	4
Terrapene carolina	B	8/11/2023	14:33	3966450.00	705158.00	15	5
Terrapene carolina	B	8/12/2023	11:38	3966484.00	705133.00	15	6
Terrapene carolina	B	8/13/2023	11:33	3966498.00	705138.00	15	7
Terrapene carolina	B	8/14/2023	11:39	3966543.00	705066.00	16	1
Terrapene carolina	B	8/15/2023	11:26	3966484.00	705045.00	16	2
Terrapene carolina	B	8/17/2023	13:00	3966518.00	705160.00	16	4
Terrapene carolina	B	8/18/2023	11:12	3966526.00	705074.00	16	5
Terrapene carolina	B	8/19/2023	13:35	3966505.00	705057.00	16	6
Terrapene carolina	B	8/20/2023	12:07	3966507.00	705066.00	16	7
Terrapene carolina	B	8/21/2023	12:25	3966471.00	705050.00	17	1
Terrapene carolina	B	8/22/2023	16:22	3966512.00	705062.00	17	2
Terrapene carolina	B	8/23/2023	15:29	3966514.00	705064.00	17	3
Terrapene carolina	B	8/24/2023	11:56	3966506.00	705062.00	17	4
Terrapene carolina	B	8/25/2023	11:21	3966565.00	705066.00	17	5
Terrapene carolina	B	8/26/2023	12:35	3966567.00	705063.00	17	6
Terrapene carolina	B	8/27/2023	13:05	3966448.00	705032.00	17	7
Terrapene carolina	B	8/29/2023	12:58	3966472.00	705003.00	18	2
Terrapene carolina	B	8/31/2023	17:40	3966554.00	705005.00	18	4
Terrapene carolina	B	9/1/2023	12:19	3966558.00	705010.00	18	5
Terrapene carolina	B	9/3/2023	13:46	3966515.00	705005.00	18	7
Terrapene carolina	B	9/4/2023	14:31	3966486.00	705027.00	19	1
Terrapene carolina	B	9/5/2023	13:38	3966491.00	705020.00	19	2
Terrapene carolina	B	9/6/2023	12:01	3966488.00	705028.00	19	3
Terrapene carolina	B	9/7/2023	16:58	3966507.00	705040.00	19	4
Terrapene carolina	B	9/10/2023	13:47	3966545.00	704964.00	19	7
Terrapene carolina	B	9/12/2023	13:10	3966505.00	705062.00	20	2
Terrapene carolina	B	9/13/2023	11:43	3966503.00	705068.00	20	3
Terrapene carolina	B	9/14/2023	11:42	3966501.00	705071.00	20	4
Terrapene carolina	B	9/15/2023	14:39	3966510.00	705068.00	20	5
Terrapene carolina	B	9/16/2023	14:02	3966510.00	705068.00	20	6
Terrapene carolina	B	9/18/2023	14:28	3966488.00	705053.00	21	1
Terrapene carolina	B	9/19/2023	12:50	3966503.00	705066.00	21	2
Terrapene carolina	B	9/20/2023	16:05	3966558.00	705071.00	21	3
Terrapene carolina	B	9/21/2023	11:58	3966558.00	705079.00	21	4
Terrapene carolina	B	9/22/2023	11:33	3966560.00	705072.00	21	5
Terrapene carolina	B	9/24/2023	14:26	3966487.00	705162.00	21	7
Terrapene carolina	B	9/26/2023	14:43	3966479.00	705169.00	22	2
Terrapene carolina	B	9/27/2023	15:44	3966481.00	705172.00	22	3
Terrapene carolina	B	9/28/2023	17:16	3966480.00	705170.00	22	4
Terrapene carolina	B	9/29/2023	15:34	3966482.00	705173.00	22	5
Terrapene carolina	B	9/30/2023	16:02	3966476.00	705173.00	22	6
Terrapene carolina	B	10/1/2023	15:40	3966477.00	705170.00	22	7
Terrapene carolina	B	10/3/2023	14:26	3966484.00	705168.00	23	2
Terrapene carolina	B	10/4/2023	16:56	3966488.00	705171.00	23	3
Terrapene carolina	B	10/5/2023	16:58	3966484.00	705173.00	23	4
Terrapene carolina	B	10/6/2023	15:44	3966475.00	705163.00	23	5
Terrapene carolina	B	10/7/2023	15:51	3966458.00	705166.00	23	6
Terrapene carolina	B	10/9/2023	15:27	3966463.00	705177.00	24	1
Terrapene carolina	B	10/10/2023	12:39	3966456.00	705177.00	24	2
Terrapene carolina	B	10/11/2023	15:55	3966455.00	705182.00	24	3
Terrapene carolina	B	10/12/2023	17:22	3966402.00	705216.00	24	4
Terrapene carolina	B	10/13/2023	17:34	3966352.00	705220.00	24	5
Terrapene carolina	B	10/14/2023	16:22	3966326.00	705211.00	24	6
Terrapene carolina	B	10/15/2023	15:38	3966335.00	705201.00	24	7
Terrapene carolina	B	10/17/2023	14:56	3966355.00	705222.00	25	2
Terrapene carolina	B	10/18/2023	16:09	3966350.00	705218.00	25	3
Terrapene carolina	B	10/20/2023	11:55	3966344.00	705213.00	25	5
Terrapene carolina	B	10/21/2023	17:01	3966340.00	705210.00	25	6
Terrapene carolina	B	10/22/2023	11:18	3966338.00	705212.00	25	7
Terrapene carolina	B	10/24/2023	14:04	3966354.00	705211.00	26	2
Terrapene carolina	B	10/25/2023	16:15	3966358.00	705217.00	26	3
Terrapene carolina	B	10/26/2023	12:31	3966352.00	705217.00	26	4
Terrapene carolina	B	10/27/2023	17:25	3966373.00	705224.00	26	5
Terrapene carolina	B	10/28/2023	15:37	3966339.00	705228.00	26	6
Terrapene carolina	B	10/29/2023	13:08	3966297.00	705224.00	26	7
Terrapene carolina	C	5/1/2023	17:28	3966480.00	705056.00	1	1
Terrapene carolina	C	5/2/2023	16:04	3966483.00	705053.00	1	2
Terrapene carolina	C	5/3/2023	12:06	3966490.00	705050.00	1	3
Terrapene carolina	C	5/4/2023	16:22	3966484.00	705053.00	1	4
Terrapene carolina	C	5/5/2023	8:49	3966488.00	705047.00	1	5
Terrapene carolina	C	5/6/2023	15:12	3966485.00	705049.00	1	6
Terrapene carolina	C	5/7/2023	15:49	3966486.00	705055.00	1	7
Terrapene carolina	C	5/8/2023	12:41	3966497.00	705045.00	2	1
Terrapene carolina	C	5/10/2023	17:39	3966486.00	705055.00	2	3
Terrapene carolina	C	5/11/2023	14:04	3966485.00	705050.00	2	4
Terrapene carolina	C	5/12/2023	14:59	3966482.00	705052.00	2	5
Terrapene carolina	C	5/13/2023	11:57	3966484.00	705054.00	2	6
Terrapene carolina	C	5/15/2023	14:05	3966566.00	705068.00	3	1
Terrapene carolina	C	5/16/2023	11:48	3966541.00	705050.00	3	2
Terrapene carolina	C	5/17/2023	14:28	3966422.00	704978.00	3	3
Terrapene carolina	C	5/19/2023	14:36	3966447.00	705024.00	3	5
Terrapene carolina	C	5/20/2023	13:40	3966439.00	705009.00	3	6
Terrapene carolina	C	5/21/2023	14:57	3966423.00	704982.00	3	7
Terrapene carolina	C	5/22/2023	11:44	3966417.00	704938.00	4	1
Terrapene carolina	C	5/23/2023	12:49	3966417.00	704942.00	4	2
Terrapene carolina	C	5/24/2023	13:48	3966419.00	704980.00	4	3
Terrapene carolina	C	5/25/2023	14:40	3966412.00	704979.00	4	4
Terrapene carolina	C	5/26/2023	8:52	3966415.00	704979.00	4	5
Terrapene carolina	C	5/29/2023	12:59	3966426.00	705013.00	5	1
Terrapene carolina	C	5/31/2023	13:35	3966403.00	705005.00	5	3
Terrapene carolina	C	6/1/2023	13:58	3966413.00	704979.00	5	4
Terrapene carolina	C	6/3/2023	13:44	3966436.00	705009.00	5	6
Terrapene carolina	C	6/4/2023	13:44	3966437.00	705015.00	5	7
Terrapene carolina	C	6/5/2023	13:31	3966438.00	705012.00	6	1
Terrapene carolina	C	6/6/2023	12:35	3966422.00	704978.00	6	2
Terrapene carolina	C	6/8/2023	13:37	3966428.00	705010.00	6	4
Terrapene carolina	C	6/9/2023	13:42	3966416.00	705012.00	6	5
Terrapene carolina	C	6/10/2023	14:02	3966418.00	705003.00	6	6
Terrapene carolina	C	6/11/2023	8:30	3966418.00	705004.00	6	7
Terrapene carolina	C	6/13/2023	8:52	3966440.00	705010.00	7	2
Terrapene carolina	C	6/14/2023	8:49	3966439.00	705005.00	7	3
Terrapene carolina	C	6/15/2023	12:41	3966430.00	705005.00	7	4
Terrapene carolina	C	6/16/2023	9:03	3966447.00	705025.00	7	5
Terrapene carolina	C	6/17/2023	13:11	3966488.00	705051.00	7	6
Terrapene carolina	C	6/19/2023	9:42	3966487.00	705054.00	8	1
Terrapene carolina	C	6/21/2023	13:30	3966417.00	705020.00	8	3
Terrapene carolina	C	6/23/2023	9:52	3966423.00	705019.00	8	5
Terrapene carolina	C	6/24/2023	13:38	3966421.00	705002.00	8	6
Terrapene carolina	C	6/25/2023	14:05	3966403.00	705006.00	8	7
Terrapene carolina	C	6/26/2023	11:02	3966438.00	705023.00	9	1
Terrapene carolina	C	6/27/2023	12:12	3966488.00	705050.00	9	2
Terrapene carolina	C	6/28/2023	12:33	3966491.00	705049.00	9	3
Terrapene carolina	C	6/29/2023	12:50	3966448.00	705049.00	9	4
Terrapene carolina	C	6/30/2023	11:33	3966395.00	704991.00	9	5
Terrapene carolina	C	7/2/2023	12:20	3966422.00	705011.00	9	7
Terrapene carolina	C	7/3/2023	10:41	3966414.00	705021.00	10	1
Terrapene carolina	C	7/5/2023	11:38	3966416.00	705013.00	10	3
Terrapene carolina	C	7/6/2023	11:39	3966421.00	704986.00	10	4
Terrapene carolina	C	7/7/2023	11:38	3966412.00	704991.00	10	5
Terrapene carolina	C	7/8/2023	10:46	3966439.00	705002.00	10	6
Terrapene carolina	C	7/10/2023	15:13	3966361.00	704957.00	11	1
Terrapene carolina	C	7/11/2023	10:50	3966359.00	704958.00	11	2
Terrapene carolina	C	7/12/2023	12:48	3966440.00	705007.00	11	3
Terrapene carolina	C	7/13/2023	11:42	3966444.00	705037.00	11	4
Terrapene carolina	C	7/15/2023	11:39	3966363.00	705010.00	11	6
Terrapene carolina	C	7/17/2023	11:41	3966415.00	704990.00	12	1
Terrapene carolina	C	7/19/2023	12:29	3966414.00	705083.00	12	3
Terrapene carolina	C	7/20/2023	10:23	3966420.00	705021.00	12	4
Terrapene carolina	C	7/21/2023	12:43	3966482.00	705051.00	12	5
Terrapene carolina	C	7/22/2023	12:41	3966488.00	705050.00	12	6
Terrapene carolina	C	7/23/2023	13:11	3966493.00	705052.00	12	7
Terrapene carolina	C	7/24/2023	11:18	3966488.00	705054.00	13	1
Terrapene carolina	C	7/25/2023	12:40	3966485.00	705051.00	13	2
Terrapene carolina	C	7/26/2023	12:51	3966490.00	705056.00	13	3
Terrapene carolina	C	7/27/2023	12:54	3966482.00	705057.00	13	4
Terrapene carolina	C	7/30/2023	9:54	3966489.00	705053.00	13	7
Terrapene carolina	C	7/31/2023	13:22	3966483.00	705050.00	14	1
Terrapene carolina	C	8/1/2023	9:57	3966491.00	705052.00	14	2
Terrapene carolina	C	8/2/2023	14:40	3966486.00	705054.00	14	3
Terrapene carolina	C	8/3/2023	12:35	3966488.00	705052.00	14	4
Terrapene carolina	C	8/4/2023	12:37	3966487.00	705053.00	14	5
Terrapene carolina	C	8/5/2023	13:48	3966468.00	705051.00	14	6
Terrapene carolina	C	8/6/2023	14:12	3966447.00	705040.00	14	7
Terrapene carolina	C	8/7/2023	11:34	3966446.00	705035.00	15	1
Terrapene carolina	C	8/8/2023	15:58	3966451.00	705036.00	15	2
Terrapene carolina	C	8/9/2023	13:36	3966449.00	705033.00	15	3
Terrapene carolina	C	8/10/2023	14:19	3966436.00	705046.00	15	4
Terrapene carolina	C	8/11/2023	14:51	3966424.00	705017.00	15	5
Terrapene carolina	C	8/12/2023	11:25	3966427.00	705010.00	15	6
Terrapene carolina	C	8/13/2023	11:03	3966420.00	705010.00	15	7
Terrapene carolina	C	8/14/2023	11:18	3966431.00	705011.00	16	1
Terrapene carolina	C	8/15/2023	11:43	3966423.00	705021.00	16	2
Terrapene carolina	C	8/17/2023	12:30	3966418.00	705001.00	16	4
Terrapene carolina	C	8/18/2023	11:30	3966427.00	705000.00	16	5
Terrapene carolina	C	8/19/2023	13:49	3966421.00	705002.00	16	6
Terrapene carolina	C	8/20/2023	11:49	3966423.00	705004.00	16	7
Terrapene carolina	C	8/21/2023	12:42	3966424.00	705006.00	17	1
Terrapene carolina	C	8/22/2023	15:53	3966427.00	705006.00	17	2
Terrapene carolina	C	8/23/2023	15:14	3966425.00	705006.00	17	3
Terrapene carolina	C	8/24/2023	12:12	3966417.00	705004.00	17	4
Terrapene carolina	C	8/25/2023	11:39	3966419.00	705010.00	17	5
Terrapene carolina	C	8/26/2023	12:49	3966421.00	705004.00	17	6
Terrapene carolina	C	8/27/2023	13:09	3966418.00	705001.00	17	7
Terrapene carolina	C	8/29/2023	13:18	3966423.00	704980.00	18	2
Terrapene carolina	C	8/31/2023	17:23	3966421.00	705004.00	18	4
Terrapene carolina	C	9/1/2023	11:37	3966425.00	705007.00	18	5
Terrapene carolina	C	9/3/2023	14:10	3966420.00	705006.00	18	7
Terrapene carolina	C	9/4/2023	14:59	3966423.00	705005.00	19	1
Terrapene carolina	C	9/5/2023	13:23	3966421.00	705005.00	19	2
Terrapene carolina	C	9/6/2023	11:46	3966414.00	705005.00	19	3
Terrapene carolina	C	9/7/2023	16:50	3966440.00	704998.00	19	4
Terrapene carolina	C	9/8/2023	15:31	3966437.00	705005.00	19	5
Terrapene carolina	C	9/10/2023	13:20	3966453.00	705048.00	19	7
Terrapene carolina	C	9/12/2023	12:41	3966410.00	705001.00	20	2
Terrapene carolina	C	9/13/2023	11:55	3966420.00	705005.00	20	3
Terrapene carolina	C	9/14/2023	11:56	3966423.00	705010.00	20	4
Terrapene carolina	C	9/15/2023	14:52	3966425.00	705007.00	20	5
Terrapene carolina	C	9/16/2023	14:11	3966425.00	705005.00	20	6
Terrapene carolina	C	9/18/2023	14:38	3966424.00	705006.00	21	1
Terrapene carolina	C	9/19/2023	12:54	3966421.00	705003.00	21	2
Terrapene carolina	C	9/20/2023	16:13	3966420.00	705003.00	21	3
Terrapene carolina	C	9/21/2023	12:06	3966413.00	705008.00	21	4
Terrapene carolina	C	9/22/2023	11:46	3966411.00	705010.00	21	5
Terrapene carolina	C	9/24/2023	14:04	3966378.00	705100.00	21	7
Terrapene carolina	C	9/26/2023	14:14	3966384.00	705062.00	22	2
Terrapene carolina	C	9/27/2023	15:19	3966375.00	705038.00	22	3
Terrapene carolina	C	9/28/2023	16:55	3966406.00	704996.00	22	4
Terrapene carolina	C	9/29/2023	15:19	3966409.00	704996.00	22	5
Terrapene carolina	C	9/30/2023	16:11	3966408.00	704997.00	22	6
Terrapene carolina	C	10/1/2023	16:18	3966412.00	704996.00	22	7
Terrapene carolina	C	10/3/2023	14:37	3966407.00	704993.00	23	2
Terrapene carolina	C	10/4/2023	17:11	3966409.00	705000.00	23	3
Terrapene carolina	C	10/5/2023	17:15	3966426.00	705011.00	23	4
Terrapene carolina	C	10/6/2023	16:06	3966427.00	705026.00	23	5
Terrapene carolina	C	10/7/2023	16:05	3966421.00	705003.00	23	6
Terrapene carolina	C	10/9/2023	15:45	3966421.00	705009.00	24	1
Terrapene carolina	C	10/10/2023	12:54	3966419.00	705004.00	24	2
Terrapene carolina	C	10/11/2023	16:08	3966419.00	705008.00	24	3
Terrapene carolina	C	10/12/2023	17:44	3966424.00	704994.00	24	4
Terrapene carolina	C	10/13/2023	17:07	3966424.00	704978.00	24	5
Terrapene carolina	C	10/14/2023	16:38	3966447.00	705047.00	24	6
Terrapene carolina	C	10/15/2023	15:16	3966441.00	705018.00	24	7
Terrapene carolina	C	10/17/2023	14:39	3966446.00	705013.00	25	2
Terrapene carolina	C	10/18/2023	15:54	3966438.00	705004.00	25	3
Terrapene carolina	C	10/20/2023	11:39	3966419.00	705030.00	25	5
Terrapene carolina	C	10/21/2023	16:40	3966425.00	705008.00	25	6
Terrapene carolina	C	10/22/2023	10:53	3966426.00	705009.00	25	7
Terrapene carolina	C	10/24/2023	13:45	3966427.00	705007.00	26	2
Terrapene carolina	C	10/25/2023	15:53	3966427.00	705011.00	26	3
Terrapene carolina	C	10/26/2023	12:12	3966429.00	705011.00	26	4
Terrapene carolina	C	10/27/2023	17:05	3966428.00	705010.00	26	5
Terrapene carolina	C	10/28/2023	14:52	3966430.00	705013.00	26	6
Terrapene carolina	C	10/29/2023	12:41	3966426.00	705022.00	26	7
Terrapene carolina	D	5/1/2023	17:23	3966429.00	704996.00	1	1
Terrapene carolina	D	5/2/2023	16:15	3966430.00	704999.00	1	2
Terrapene carolina	D	5/3/2023	11:59	3966427.00	705000.00	1	3
Terrapene carolina	D	5/4/2023	16:13	3966430.00	704991.00	1	4
Terrapene carolina	D	5/5/2023	8:46	3966431.00	704989.00	1	5
Terrapene carolina	D	5/6/2023	17:01	3966467.00	704982.00	1	6
Terrapene carolina	D	5/7/2023	15:42	3966478.00	704994.00	1	7
Terrapene carolina	D	5/8/2023	12:51	3966480.00	705001.00	2	1
Terrapene carolina	D	5/10/2023	17:18	3966515.00	705002.00	2	3
Terrapene carolina	D	5/11/2023	14:33	3966570.00	705008.00	2	4
Terrapene carolina	D	5/12/2023	15:24	3966621.00	704997.00	2	5
Terrapene carolina	D	5/13/2023	12:18	3966636.00	704988.00	2	6
Terrapene carolina	D	5/15/2023	13:11	3966663.00	704948.00	3	1
Terrapene carolina	D	5/16/2023	12:35	3966678.00	704939.00	3	2
Terrapene carolina	D	5/17/2023	15:10	3966711.00	704922.00	3	3
Terrapene carolina	D	5/19/2023	14:04	3966717.00	704923.00	3	5
Terrapene carolina	D	5/21/2023	15:45	3966738.00	705011.00	3	7
Terrapene carolina	D	5/22/2023	12:17	3966729.00	705014.00	4	1
Terrapene carolina	D	5/23/2023	13:15	3966723.00	705018.00	4	2
Terrapene carolina	D	5/24/2023	14:13	3966723.00	705013.00	4	3
Terrapene carolina	D	5/25/2023	15:13	3966725.00	705011.00	4	4
Terrapene carolina	D	5/26/2023	9:30	3966722.00	705013.00	4	5
Terrapene carolina	D	5/29/2023	13:48	3966748.00	705011.00	5	1
Terrapene carolina	D	5/31/2023	14:04	3966772.00	705015.00	5	3
Terrapene carolina	D	6/1/2023	14:36	3966794.00	705011.00	5	4
Terrapene carolina	D	6/3/2023	15:27	3966776.00	705019.00	5	6
Terrapene carolina	D	6/4/2023	14:40	3966780.00	705012.00	5	7
Terrapene carolina	D	6/5/2023	13:57	3966789.00	705023.00	6	1
Terrapene carolina	D	6/6/2023	12:54	3966792.00	705008.00	6	2
Terrapene carolina	D	6/8/2023	14:03	3966796.00	705012.00	6	4
Terrapene carolina	D	6/9/2023	14:01	3966791.00	705012.00	6	5
Terrapene carolina	D	6/10/2023	14:34	3966810.00	705019.00	6	6
Terrapene carolina	D	6/11/2023	8:46	3966808.00	705017.00	6	7
Terrapene carolina	D	6/13/2023	10:06	3966809.00	705024.00	7	2
Terrapene carolina	D	6/14/2023	9:11	3966816.00	705023.00	7	3
Terrapene carolina	D	6/15/2023	12:25	3966827.00	705025.00	7	4
Terrapene carolina	D	6/16/2023	9:24	3966824.00	705021.00	7	5
Terrapene carolina	D	6/17/2023	13:48	3966817.00	705025.00	7	6
Terrapene carolina	D	6/19/2023	10:06	3966824.00	705026.00	8	1
Terrapene carolina	D	6/24/2023	14:07	3966820.00	705026.00	8	6
Terrapene carolina	D	6/25/2023	13:41	3966828.00	705017.00	8	7
Terrapene carolina	D	6/26/2023	10:33	3966820.00	705019.00	9	1
Terrapene carolina	D	6/27/2023	12:29	3966811.00	705014.00	9	2
Terrapene carolina	D	6/28/2023	12:53	3966784.00	705015.00	9	3
Terrapene carolina	D	6/29/2023	13:01	3966771.00	705006.00	9	4
Terrapene carolina	D	6/30/2023	12:05	3966771.00	705012.00	9	5
Terrapene carolina	D	7/2/2023	13:26	3966580.00	705010.00	9	7
Terrapene carolina	D	7/3/2023	10:57	3966576.00	705010.00	10	1
Terrapene carolina	D	7/5/2023	11:50	3966537.00	704992.00	10	3
Terrapene carolina	D	7/6/2023	11:50	3966517.00	705027.00	10	4
Terrapene carolina	D	7/7/2023	11:53	3966477.00	704977.00	10	5
Terrapene carolina	D	7/8/2023	11:07	3966458.00	704918.00	10	6
Terrapene carolina	D	7/10/2023	15:30	3966447.00	704960.00	11	1
Terrapene carolina	D	7/11/2023	11:01	3966448.00	704978.00	11	2
Terrapene carolina	D	7/12/2023	12:54	3966447.00	704983.00	11	3
Terrapene carolina	D	7/13/2023	11:52	3966444.00	704952.00	11	4
Terrapene carolina	D	7/15/2023	11:55	3966513.00	704943.00	11	6
Terrapene carolina	D	7/17/2023	11:53	3966439.00	704956.00	12	1
Terrapene carolina	D	7/19/2023	12:39	3966470.00	705018.00	12	3
Terrapene carolina	D	7/20/2023	10:41	3966472.00	705014.00	12	4
Terrapene carolina	D	7/21/2023	12:55	3966482.00	705036.00	12	5
Terrapene carolina	D	7/22/2023	12:47	3966479.00	705033.00	12	6
Terrapene carolina	D	7/23/2023	13:23	3966520.00	705028.00	12	7
Terrapene carolina	D	7/24/2023	11:11	3966470.00	705032.00	13	1
Terrapene carolina	D	7/25/2023	12:52	3966455.00	704966.00	13	2
Terrapene carolina	D	7/26/2023	13:12	3966443.00	704892.00	13	3
Terrapene carolina	D	7/27/2023	13:04	3966469.00	704960.00	13	4
Terrapene carolina	D	7/30/2023	10:18	3966474.00	704966.00	13	7
Terrapene carolina	D	7/31/2023	13:16	3966449.00	704943.00	14	1
Terrapene carolina	D	8/1/2023	10:36	3966459.00	704976.00	14	2
Terrapene carolina	D	8/2/2023	14:33	3966446.00	704969.00	14	3
Terrapene carolina	D	8/3/2023	12:42	3966446.00	704969.00	14	4
Terrapene carolina	D	8/4/2023	12:43	3966451.00	704963.00	14	5
Terrapene carolina	D	8/5/2023	14:01	3966487.00	705001.00	14	6
Terrapene carolina	D	8/6/2023	14:29	3966521.00	705035.00	14	7
Terrapene carolina	D	8/7/2023	11:22	3966521.00	705034.00	15	1
Terrapene carolina	D	8/8/2023	16:03	3966469.00	705000.00	15	2
Terrapene carolina	D	8/9/2023	13:41	3966475.00	705005.00	15	3
Terrapene carolina	D	8/10/2023	14:30	3966496.00	705038.00	15	4
Terrapene carolina	D	8/11/2023	15:01	3966489.00	705011.00	15	5
Terrapene carolina	D	8/12/2023	11:32	3966489.00	705016.00	15	6
Terrapene carolina	D	8/13/2023	11:23	3966475.00	705032.00	15	7
Terrapene carolina	D	8/14/2023	11:28	3966502.00	705024.00	16	1
Terrapene carolina	D	8/15/2023	11:37	3966464.00	704980.00	16	2
Terrapene carolina	D	8/17/2023	12:46	3966450.00	704912.00	16	4
Terrapene carolina	D	8/18/2023	11:38	3966448.00	704971.00	16	5
Terrapene carolina	D	8/19/2023	13:58	3966461.00	704961.00	16	6
Terrapene carolina	D	8/20/2023	11:57	3966476.00	705006.00	16	7
Terrapene carolina	D	8/21/2023	12:52	3966472.00	705016.00	17	1
Terrapene carolina	D	8/22/2023	16:02	3966471.00	705018.00	17	2
Terrapene carolina	D	8/23/2023	15:20	3966470.00	705014.00	17	3
Terrapene carolina	D	8/24/2023	12:07	3966470.00	705013.00	17	4
Terrapene carolina	D	8/25/2023	11:47	3966465.00	705015.00	17	5
Terrapene carolina	D	8/26/2023	13:09	3966478.00	705005.00	17	6
Terrapene carolina	D	8/27/2023	13:23	3966477.00	705004.00	17	7
Terrapene carolina	D	8/29/2023	13:09	3966471.00	704996.00	18	2
Terrapene carolina	D	8/31/2023	17:53	3966472.00	705004.00	18	4
Terrapene carolina	D	9/1/2023	11:53	3966481.00	705007.00	18	5
Terrapene carolina	D	9/3/2023	14:04	3966481.00	705005.00	18	7
Terrapene carolina	D	9/4/2023	14:54	3966519.00	705003.00	19	1
Terrapene carolina	D	9/5/2023	13:30	3966470.00	705004.00	19	2
Terrapene carolina	D	9/6/2023	11:53	3966488.00	705016.00	19	3
Terrapene carolina	D	9/7/2023	17:13	3966494.00	705015.00	19	4
Terrapene carolina	D	9/8/2023	15:40	3966518.00	705037.00	19	5
Terrapene carolina	D	9/10/2023	13:32	3966490.00	704994.00	19	7
Terrapene carolina	D	9/12/2023	12:57	3966489.00	705013.00	20	2
Terrapene carolina	D	9/13/2023	12:02	3966493.00	705026.00	20	3
Terrapene carolina	D	9/14/2023	12:06	3966491.00	705026.00	20	4
Terrapene carolina	D	9/15/2023	14:58	3966492.00	705016.00	20	5
Terrapene carolina	D	9/16/2023	14:18	3966500.00	705018.00	20	6
Terrapene carolina	D	9/18/2023	14:51	3966503.00	704980.00	21	1
Terrapene carolina	D	9/19/2023	13:05	3966502.00	704981.00	21	2
Terrapene carolina	D	9/20/2023	16:24	3966501.00	704980.00	21	3
Terrapene carolina	D	9/21/2023	12:14	3966508.00	704977.00	21	4
Terrapene carolina	D	9/22/2023	11:52	3966501.00	704978.00	21	5
Terrapene carolina	D	9/24/2023	14:37	3966508.00	704989.00	21	7
Terrapene carolina	D	9/26/2023	14:25	3966509.00	704991.00	22	2
Terrapene carolina	D	9/27/2023	15:26	3966504.00	704993.00	22	3
Terrapene carolina	D	9/28/2023	17:03	3966490.00	704992.00	22	4
Terrapene carolina	D	9/29/2023	15:25	3966486.00	705000.00	22	5
Terrapene carolina	D	9/30/2023	16:20	3966494.00	704992.00	22	6
Terrapene carolina	D	10/1/2023	16:31	3966482.00	705005.00	22	7
Terrapene carolina	D	10/3/2023	14:57	3966470.00	705015.00	23	2
Terrapene carolina	D	10/4/2023	17:28	3966470.00	705017.00	23	3
Terrapene carolina	D	10/5/2023	17:11	3966522.00	705009.00	23	4
Terrapene carolina	D	10/6/2023	15:57	3966521.00	704982.00	23	5
Terrapene carolina	D	10/7/2023	15:59	3966526.00	704982.00	23	6
Terrapene carolina	D	10/9/2023	15:39	3966525.00	704985.00	24	1
Terrapene carolina	D	10/10/2023	12:49	3966515.00	704978.00	24	2
Terrapene carolina	D	10/11/2023	16:03	3966521.00	704978.00	24	3
Terrapene carolina	D	10/12/2023	17:36	3966455.00	704963.00	24	4
Terrapene carolina	D	10/13/2023	17:17	3966451.00	704956.00	24	5
Terrapene carolina	D	10/15/2023	15:26	3966456.00	704941.00	24	7
Terrapene carolina	D	10/17/2023	14:46	3966460.00	704940.00	25	2
Terrapene carolina	D	10/18/2023	15:59	3966459.00	704940.00	25	3
Terrapene carolina	D	10/20/2023	11:44	3966460.00	704939.00	25	5
Terrapene carolina	D	10/21/2023	16:49	3966450.00	704941.00	25	6
Terrapene carolina	D	10/22/2023	11:01	3966451.00	704936.00	25	7
Terrapene carolina	D	10/24/2023	13:53	3966452.00	704937.00	26	2
Terrapene carolina	D	10/25/2023	16:04	3966453.00	704937.00	26	3
Terrapene carolina	D	10/26/2023	12:21	3966457.00	704938.00	26	4
Terrapene carolina	D	10/27/2023	17:14	3966443.00	704971.00	26	5
Terrapene carolina	D	10/28/2023	15:21	3966403.00	705031.00	26	6
Terrapene carolina	D	10/29/2023	12:36	3966410.00	705026.00	26	7
Terrapene ornata	E	5/17/2021	1108	661953.91	3791640.39	3	1
Terrapene ornata	E	5/19/2021	1839	662001.21	3791621.79	3	3
Terrapene ornata	E	5/20/2021	816	661953.83	3791655.81	3	4
Terrapene ornata	E	5/25/2021	1742	661934.58	3791607.33	4	2
Terrapene ornata	E	5/26/2021	1858	661933.02	3791622.83	4	3
Terrapene ornata	E	5/27/2021	801	661934.42	3791622.08	4	4
Terrapene ornata	E	5/31/2021	1732	661962.17	3791652.51	5	1
Terrapene ornata	E	6/1/2021	919	661958.86	3791657.67	5	2
Terrapene ornata	E	6/2/2021	1455	661962.80	3791653.52	5	3
Terrapene ornata	E	6/3/2021	1013	661961.44	3791657.49	5	4
Terrapene ornata	E	6/9/2021	1253	661952.98	3791640.59	6	3
Terrapene ornata	E	6/10/2021	1222	661954.20	3791639.28	6	4
Terrapene ornata	E	6/13/2021	819	661970.28	3791642.11	6	7
Terrapene ornata	E	6/16/2021	755	661958.83	3791643.69	7	3
Terrapene ornata	E	6/17/2021	1304	661950.80	3791638.89	7	4
Terrapene ornata	E	6/18/2021	1724	661950.65	3791647.54	7	5
Terrapene ornata	E	6/20/2021	757	661953.15	3791641.59	7	7
Terrapene ornata	E	6/23/2021	1306	661934.62	3791621.31	8	3
Terrapene ornata	E	6/24/2021	1011	661934.23	3791622.30	8	4
Terrapene ornata	E	6/25/2021	827	661932.53	3791630.37	8	5
Terrapene ornata	E	6/28/2021	921	661940.42	3791663.89	9	1
Terrapene ornata	E	6/29/2021	1000	661943.07	3791660.06	9	2
Terrapene ornata	E	6/30/2021	900	661961.77	3791643.74	9	3
Terrapene ornata	E	7/1/2021	956	661938.27	3791671.07	9	4
Terrapene ornata	E	7/2/2021	1203	661939.17	3791672.19	9	5
Terrapene ornata	E	7/5/2021	741	661959.32	3791567.15	10	1
Terrapene ornata	E	7/6/2021	811	661963.85	3791598.40	10	2
Terrapene ornata	E	7/7/2021	804	661895.54	3791643.59	10	3
Terrapene ornata	E	7/8/2021	1103	661934.99	3791674.34	10	4
Terrapene ornata	E	7/12/2021	931	661940.01	3791703.93	11	1
Terrapene ornata	E	7/13/2021	919	661944.02	3791706.33	11	2
Terrapene ornata	E	7/14/2021	926	661921.27	3791615.53	11	3
Terrapene ornata	E	7/15/2021	1059	661945.24	3791582.33	11	4
Terrapene ornata	E	7/16/2021	1518	661949.94	3791603.27	11	5
Terrapene ornata	E	7/17/2021	1757	661921.85	3791629.85	11	6
Terrapene ornata	E	7/18/2021	1732	661919.32	3791578.89	11	7
Terrapene ornata	E	7/19/2021	1123	661944.48	3791605.06	12	1
Terrapene ornata	E	7/20/2021	1835	661933.83	3791597.55	12	2
Terrapene ornata	E	7/21/2021	1900	661910.23	3791625.21	12	3
Terrapene ornata	E	7/22/2021	757	661902.20	3791625.96	12	4
Terrapene ornata	E	7/23/2021	1137	661944.18	3791611.82	12	5
Terrapene ornata	E	7/24/2021	938	661974.53	3791651.95	12	6
Terrapene ornata	E	7/25/2021	828	661973.61	3791651.49	12	7
Terrapene ornata	E	7/26/2021	935	661953.82	3791666.57	13	1
Terrapene ornata	E	7/27/2021	1606	661917.01	3791670.03	13	2
Terrapene ornata	E	7/28/2021	912	661980.42	3791683.89	13	3
Terrapene ornata	E	7/29/2021	1734	661934.05	3791600.88	13	4
Terrapene ornata	E	7/30/2021	1722	661927.65	3791592.56	13	5
Terrapene ornata	E	7/31/2021	1825	661958.95	3791610.08	13	6
Terrapene ornata	E	8/1/2021	817	661929.00	3791605.12	13	7
Terrapene ornata	E	8/2/2021	912	661932.86	3791594.87	14	1
Terrapene ornata	E	8/3/2021	946	661918.89	3791609.16	14	2
Terrapene ornata	E	8/4/2021	1809	661954.28	3791613.44	14	3
Terrapene ornata	E	8/5/2021	1730	661942.82	3791610.24	14	4
Terrapene ornata	E	8/6/2021	1507	661941.72	3791609.89	14	5
Terrapene ornata	E	8/7/2021	1142	661914.95	3791591.79	14	6
Terrapene ornata	E	8/8/2021	1925	661915.54	3791595.35	14	7
Terrapene ornata	E	8/9/2021	1125	661898.60	3791600.05	15	1
Terrapene ornata	E	8/10/2021	747	661873.89	3791601.40	15	2
Terrapene ornata	E	8/11/2021	816	661879.35	3791584.07	15	3
Terrapene ornata	E	8/12/2021	701	661879.86	3791591.85	15	4
Terrapene ornata	E	8/14/2021	1317	661871.79	3791573.63	15	6
Terrapene ornata	E	8/15/2021	840	661929.24	3791628.76	15	7
Terrapene ornata	E	8/16/2021	1315	661893.44	3791583.98	16	1
Terrapene ornata	E	8/17/2021	1722	661949.69	3791676.59	16	2
Terrapene ornata	E	8/18/2021	1558	661942.71	3791653.84	16	3
Terrapene ornata	E	8/19/2021	1903	661966.39	3791691.30	16	4
Terrapene ornata	E	8/20/2021	1545	661888.90	3791596.22	16	5
Terrapene ornata	E	8/21/2021	1038	661952.46	3791601.87	16	6
Terrapene ornata	E	8/22/2021	1318	661954.92	3791614.11	16	7
Terrapene ornata	E	8/23/2021	728	661961.35	3791651.94	17	1
Terrapene ornata	E	8/24/2021	1916	661952.94	3791621.73	17	2
Terrapene ornata	E	8/25/2021	823	661939.86	3791600.21	17	3
Terrapene ornata	E	8/26/2021	951	661876.98	3791576.82	17	4
Terrapene ornata	E	8/27/2021	1420	661879.12	3791581.30	17	5
Terrapene ornata	E	8/28/2021	948	661961.25	3791700.75	17	6
Terrapene ornata	E	8/29/2021	1143	661952.62	3791602.76	17	7
Terrapene ornata	E	8/30/2021	1731	661923.99	3791639.54	18	1
Terrapene ornata	E	8/31/2021	1750	661891.65	3791628.77	18	2
Terrapene ornata	E	9/1/2021	718	661920.55	3791635.82	18	3
Terrapene ornata	E	9/2/2021	906	661913.21	3791623.60	18	4
Terrapene ornata	E	9/3/2021	1431	661938.60	3791625.26	18	5
Terrapene ornata	E	9/4/2021	1108	661931.24	3791624.91	18	6
Terrapene ornata	E	9/6/2021	742	661928.66	3791641.06	19	1
Terrapene ornata	E	9/7/2021	1814	661881.81	3791628.05	19	2
Terrapene ornata	E	9/8/2021	733	661920.14	3791638.25	19	3
Terrapene ornata	E	9/9/2021	745	661921.68	3791634.50	19	4
Terrapene ornata	E	9/10/2021	1831	661928.10	3791593.57	19	5
Terrapene ornata	E	9/11/2021	1041	661909.21	3791614.76	19	6
Terrapene ornata	E	9/12/2021	1850	661923.94	3791636.87	19	7
Terrapene ornata	E	9/13/2021	759	661919.00	3791640.45	20	1
Terrapene ornata	E	9/14/2021	1757	661935.45	3791610.34	20	2
Terrapene ornata	E	9/15/2021	740	661927.49	3791607.20	20	3
Terrapene ornata	E	9/16/2021	1906	661925.55	3791644.78	20	4
Terrapene ornata	E	9/17/2021	1420	661926.61	3791642.24	20	5
Terrapene ornata	E	9/18/2021	1145	661922.62	3791633.41	20	6
Terrapene ornata	E	9/19/2021	1026	661924.27	3791633.55	20	7
Terrapene ornata	E	9/20/2021	1758	661924.88	3791630.46	21	1
Terrapene ornata	E	9/21/2021	1152	661924.65	3791633.34	21	2
Terrapene ornata	E	9/22/2021	705	661923.52	3791639.64	21	3
Terrapene ornata	E	9/23/2021	1238	661924.36	3791633.77	21	4
Terrapene ornata	E	9/25/2021	754	661922.58	3791635.63	21	6
Terrapene ornata	E	9/26/2021	821	661921.75	3791635.39	21	7
Terrapene ornata	E	9/27/2021	1007	661925.71	3791641.01	22	1
Terrapene ornata	E	9/28/2021	1734	661926.48	3791639.02	22	2
Terrapene ornata	E	9/29/2021	1429	661926.45	3791640.91	22	3
Terrapene ornata	E	9/30/2021	1420	661936.46	3791631.76	22	4
Terrapene ornata	E	10/1/2021	942	661934.17	3791641.71	22	5
Terrapene ornata	E	10/2/2021	1428	661930.12	3791646.85	22	6
Terrapene ornata	E	10/3/2021	1712	661928.06	3791649.04	22	7
Terrapene ornata	E	10/4/2021	1541	661928.01	3791646.71	23	1
Terrapene ornata	E	10/5/2021	1620	661929.13	3791613.67	23	2
Terrapene ornata	E	10/6/2021	1636	661941.73	3791609.45	23	3
Terrapene ornata	E	10/7/2021	857	661956.91	3791610.49	23	4
Terrapene ornata	E	10/8/2021	1506	661940.94	3791612.43	23	5
Terrapene ornata	E	10/9/2021	1423	661942.05	3791607.12	23	6
Terrapene ornata	E	10/10/2021	1036	661943.68	3791608.59	23	7
Terrapene ornata	E	10/11/2021	1530	661940.77	3791611.76	24	1
Terrapene ornata	E	10/12/2021	1639	661941.67	3791613.00	24	2
Terrapene ornata	E	10/13/2021	1118	661938.92	3791611.95	24	3
Terrapene ornata	E	10/14/2021	1239	661939.90	3791614.41	24	4
Terrapene ornata	E	10/15/2021	1415	661938.15	3791614.04	24	5
Terrapene ornata	E	10/16/2021	1700	661936.73	3791621.79	24	6
Terrapene ornata	E	10/17/2021	1452	661942.23	3791612.78	24	7
Terrapene ornata	E	10/18/2021	1122	661943.55	3791610.81	25	1
Terrapene ornata	E	10/19/2021	1437	661940.81	3791609.21	25	2
Terrapene ornata	E	10/20/2021	1647	661952.02	3791605.63	25	3
Terrapene ornata	F	5/3/2021	1111	661948.66	3791773.53	1	1
Terrapene ornata	F	5/4/2021	856	661946.48	3791776.93	1	2
Terrapene ornata	F	5/5/2021	1355	661943.49	3791774.44	1	3
Terrapene ornata	F	5/6/2021	902	661948.31	3791777.85	1	4
Terrapene ornata	F	5/13/2021	1804	661944.68	3791774.68	2	4
Terrapene ornata	F	5/15/2021	1000	661945.77	3791775.70	2	6
Terrapene ornata	F	5/16/2021	1020	661912.56	3791735.85	2	7
Terrapene ornata	F	5/17/2021	1100	661925.51	3791721.65	3	1
Terrapene ornata	F	5/19/2021	1850	661908.46	3791637.05	3	3
Terrapene ornata	F	5/20/2021	823	661901.40	3791635.37	3	4
Terrapene ornata	F	5/25/2021	1752	661911.08	3791666.49	4	2
Terrapene ornata	F	5/26/2021	1847	661958.15	3791640.13	4	3
Terrapene ornata	F	5/27/2021	806	661974.57	3791660.38	4	4
Terrapene ornata	F	5/31/2021	1738	661921.16	3791632.72	5	1
Terrapene ornata	F	6/1/2021	916	661978.58	3791662.67	5	2
Terrapene ornata	F	6/2/2021	1450	661895.67	3791652.36	5	3
Terrapene ornata	F	6/3/2021	1003	661976.84	3791651.32	5	4
Terrapene ornata	F	6/9/2021	1305	661935.61	3791702.30	6	3
Terrapene ornata	F	6/10/2021	1231	661934.46	3791673.22	6	4
Terrapene ornata	F	6/13/2021	830	661914.54	3791584.02	6	7
Terrapene ornata	F	6/16/2021	751	662006.19	3791648.17	7	3
Terrapene ornata	F	6/17/2021	1739	661940.00	3791693.84	7	4
Terrapene ornata	F	6/18/2021	1717	661973.01	3791681.32	7	5
Terrapene ornata	F	6/20/2021	752	661965.02	3791679.52	7	7
Terrapene ornata	F	6/23/2021	1314	661966.22	3791679.76	8	3
Terrapene ornata	F	6/24/2021	1033	661952.00	3791713.24	8	4
Terrapene ornata	F	6/25/2021	832	661954.82	3791715.84	8	5
Terrapene ornata	F	6/28/2021	946	661915.40	3791762.97	9	1
Terrapene ornata	F	6/29/2021	1022	661930.41	3791859.52	9	2
Terrapene ornata	F	6/30/2021	908	661916.02	3791732.81	9	3
Terrapene ornata	F	7/1/2021	948	661979.15	3791650.70	9	4
Terrapene ornata	F	7/2/2021	1215	661918.37	3791596.40	9	5
Terrapene ornata	F	7/5/2021	733	661921.36	3791738.00	10	1
Terrapene ornata	F	7/6/2021	805	661975.90	3791657.52	10	2
Terrapene ornata	F	7/7/2021	756	661978.25	3791655.23	10	3
Terrapene ornata	F	7/8/2021	1108	661949.31	3791591.94	10	4
Terrapene ornata	F	7/12/2021	945	661958.04	3791577.00	11	1
Terrapene ornata	F	7/13/2021	906	661972.02	3791610.30	11	2
Terrapene ornata	F	7/14/2021	915	661922.46	3791674.34	11	3
Terrapene ornata	F	7/15/2021	1110	661949.03	3791603.03	11	4
Terrapene ornata	F	7/16/2021	1530	661927.41	3791574.81	11	5
Terrapene ornata	F	7/17/2021	1807	661933.04	3791627.49	11	6
Terrapene ornata	F	7/18/2021	1738	661972.61	3791576.59	11	7
Terrapene ornata	F	7/19/2021	1133	661945.15	3791598.41	12	1
Terrapene ornata	F	7/20/2021	1841	661931.62	3791544.38	12	2
Terrapene ornata	F	7/21/2021	1905	661937.03	3791689.57	12	3
Terrapene ornata	F	7/22/2021	811	661990.00	3791657.21	12	4
Terrapene ornata	F	7/23/2021	1152	661991.80	3791744.88	12	5
Terrapene ornata	F	7/24/2021	950	661981.86	3791749.70	12	6
Terrapene ornata	F	7/25/2021	817	661958.84	3791743.86	12	7
Terrapene ornata	F	7/26/2021	927	661989.00	3791742.17	13	1
Terrapene ornata	F	7/27/2021	1601	661954.16	3791599.46	13	2
Terrapene ornata	F	7/28/2021	919	661933.50	3791574.14	13	3
Terrapene ornata	F	7/29/2021	1729	661955.23	3791601.03	13	4
Terrapene ornata	F	7/30/2021	1728	661941.02	3791608.10	13	5
Terrapene ornata	F	7/31/2021	1829	661949.88	3791601.49	13	6
Terrapene ornata	F	8/1/2021	805	661937.91	3791617.26	13	7
Terrapene ornata	F	8/2/2021	905	661961.15	3791620.88	14	1
Terrapene ornata	F	8/3/2021	952	661957.30	3791593.19	14	2
Terrapene ornata	F	8/4/2021	1803	661939.76	3791595.55	14	3
Terrapene ornata	F	8/5/2021	1738	661917.88	3791598.16	14	4
Terrapene ornata	F	8/6/2021	1512	661956.03	3791613.36	14	5
Terrapene ornata	F	8/7/2021	1150	661960.95	3791616.77	14	6
Terrapene ornata	F	8/8/2021	1929	661951.77	3791615.06	14	7
Terrapene ornata	F	8/9/2021	1132	661955.93	3791614.02	15	1
Terrapene ornata	F	8/10/2021	757	661973.56	3791670.35	15	2
Terrapene ornata	F	8/11/2021	826	661994.50	3791690.34	15	3
Terrapene ornata	F	8/12/2021	726	661951.60	3791656.65	15	4
Terrapene ornata	F	8/14/2021	1329	662037.53	3791641.50	15	6
Terrapene ornata	F	8/15/2021	848	661927.57	3791618.41	15	7
Terrapene ornata	F	8/16/2021	1321	662000.44	3791628.77	16	1
Terrapene ornata	F	8/17/2021	1729	662015.14	3791583.54	16	2
Terrapene ornata	F	8/18/2021	1604	661966.77	3791620.97	16	3
Terrapene ornata	F	8/19/2021	1921	661998.23	3791639.38	16	4
Terrapene ornata	F	8/20/2021	1551	662003.94	3791591.89	16	5
Terrapene ornata	F	8/21/2021	1047	661989.46	3791614.27	16	6
Terrapene ornata	F	8/22/2021	1338	661918.34	3791609.26	16	7
Terrapene ornata	F	8/23/2021	722	661959.93	3791622.63	17	1
Terrapene ornata	F	8/24/2021	1921	661953.87	3791621.19	17	2
Terrapene ornata	F	8/25/2021	830	661948.34	3791584.27	17	3
Terrapene ornata	F	8/26/2021	944	661916.11	3791642.06	17	4
Terrapene ornata	F	8/27/2021	1427	661955.40	3791617.89	17	5
Terrapene ornata	F	8/28/2021	931	661941.31	3791612.66	17	6
Terrapene ornata	F	8/29/2021	1156	661952.31	3791610.41	17	7
Terrapene ornata	F	8/30/2021	1741	661955.14	3791606.35	18	1
Terrapene ornata	F	8/31/2021	1755	661944.52	3791608.16	18	2
Terrapene ornata	F	9/1/2021	705	661940.22	3791606.43	18	3
Terrapene ornata	F	9/2/2021	856	661944.67	3791620.37	18	4
Terrapene ornata	F	9/3/2021	1439	661935.63	3791616.11	18	5
Terrapene ornata	F	9/4/2021	1115	662000.01	3791621.66	18	6
Terrapene ornata	F	9/6/2021	758	661995.07	3791588.18	19	1
Terrapene ornata	F	9/7/2021	1822	661930.92	3791659.40	19	2
Terrapene ornata	F	9/8/2021	724	661914.33	3791649.35	19	3
Terrapene ornata	F	9/9/2021	738	661906.02	3791607.50	19	4
Terrapene ornata	F	9/10/2021	1840	662039.92	3791657.63	19	5
Terrapene ornata	F	9/11/2021	1030	662004.63	3791620.85	19	6
Terrapene ornata	F	9/12/2021	1857	662044.84	3791650.28	19	7
Terrapene ornata	F	9/13/2021	828	662052.04	3791644.19	20	1
Terrapene ornata	F	9/14/2021	1813	662044.31	3791659.70	20	2
Terrapene ornata	F	9/15/2021	749	662032.48	3791646.07	20	3
Terrapene ornata	F	9/16/2021	1859	662041.59	3791657.32	20	4
Terrapene ornata	F	9/17/2021	1343	662043.16	3791657.02	20	5
Terrapene ornata	F	9/18/2021	1207	662044.86	3791659.60	20	6
Terrapene ornata	F	9/19/2021	940	662016.17	3791710.02	20	7
Terrapene ornata	F	9/20/2021	1736	662023.93	3791708.93	21	1
Terrapene ornata	F	9/21/2021	1137	662041.09	3791659.53	21	2
Terrapene ornata	F	9/22/2021	719	662041.55	3791664.53	21	3
Terrapene ornata	F	9/23/2021	1212	662043.98	3791652.04	21	4
Terrapene ornata	F	9/24/2021	714	662037.97	3791653.49	21	5
Terrapene ornata	F	9/25/2021	806	661994.84	3791638.32	21	6
Terrapene ornata	F	9/26/2021	806	661997.94	3791634.94	21	7
Terrapene ornata	F	9/27/2021	1049	662015.40	3791626.58	22	1
Terrapene ornata	F	9/28/2021	1809	661959.64	3791618.08	22	2
Terrapene ornata	F	9/29/2021	1455	661960.50	3791615.98	22	3
Terrapene ornata	F	9/30/2021	1447	661977.88	3791612.62	22	4
Terrapene ornata	F	10/1/2021	1028	662003.93	3791608.19	22	5
Terrapene ornata	F	10/2/2021	1446	662034.47	3791621.59	22	6
Terrapene ornata	F	10/3/2021	1729	661984.62	3791691.73	22	7
Terrapene ornata	F	10/4/2021	1531	661930.41	3791688.90	23	1
Terrapene ornata	F	10/5/2021	1817	662012.13	3791709.51	23	2
Terrapene ornata	F	10/6/2021	1652	662010.05	3791718.01	23	3
Terrapene ornata	F	10/7/2021	906	662036.94	3791686.42	23	4
Terrapene ornata	F	10/8/2021	1513	661942.28	3791588.60	23	5
Terrapene ornata	F	10/9/2021	1428	661939.46	3791586.56	23	6
Terrapene ornata	F	10/10/2021	1045	661936.66	3791583.18	23	7
Terrapene ornata	F	10/11/2021	1521	662002.97	3791621.16	24	1
Terrapene ornata	F	10/12/2021	1647	661920.38	3791613.63	24	2
Terrapene ornata	F	10/13/2021	1133	661920.02	3791613.29	24	3
Terrapene ornata	F	10/14/2021	1233	661922.22	3791613.66	24	4
Terrapene ornata	F	10/15/2021	1406	661921.32	3791612.53	24	5
Terrapene ornata	F	10/16/2021	1646	661940.20	3791612.64	24	6
Terrapene ornata	F	10/17/2021	1500	661943.16	3791612.02	24	7
Terrapene ornata	F	10/18/2021	1126	661944.70	3791608.28	25	1
Terrapene ornata	F	10/19/2021	1443	661938.56	3791627.81	25	2
Terrapene ornata	F	10/20/2021	1702	661936.72	3791627.33	25	3
Terrapene ornata	G	5/3/2021	1123	662132.10	3791723.12	1	1
Terrapene ornata	G	5/4/2021	950	662132.37	3791723.46	1	2
Terrapene ornata	G	5/5/2021	1410	662130.18	3791727.97	1	3
Terrapene ornata	G	5/6/2021	915	662130.49	3791725.98	1	4
Terrapene ornata	G	5/13/2021	1835	662178.94	3791656.93	2	4
Terrapene ornata	G	5/15/2021	1055	662184.10	3791645.92	2	6
Terrapene ornata	G	5/16/2021	1126	662122.24	3791670.25	2	7
Terrapene ornata	G	5/17/2021	1022	662181.31	3791621.13	3	1
Terrapene ornata	G	5/19/2021	1918	662122.22	3791628.99	3	3
Terrapene ornata	G	5/20/2021	837	662125.88	3791609.08	3	4
Terrapene ornata	G	5/25/2021	1829	662195.45	3791666.09	4	2
Terrapene ornata	G	5/26/2021	1751	662118.29	3791674.96	4	3
Terrapene ornata	G	5/27/2021	848	662160.63	3791714.29	4	4
Terrapene ornata	G	5/31/2021	1822	662147.01	3791633.85	5	1
Terrapene ornata	G	6/1/2021	933	662170.91	3791636.49	5	2
Terrapene ornata	G	6/2/2021	1510	662147.41	3791605.35	5	3
Terrapene ornata	G	6/3/2021	939	662108.91	3791615.78	5	4
Terrapene ornata	G	6/9/2021	1326	662146.21	3791600.11	6	3
Terrapene ornata	G	6/10/2021	1259	662145.16	3791580.68	6	4
Terrapene ornata	G	6/13/2021	807	662203.34	3791567.16	6	7
Terrapene ornata	G	6/16/2021	734	662205.29	3791534.35	7	3
Terrapene ornata	G	6/17/2021	1237	662183.45	3791587.67	7	4
Terrapene ornata	G	6/18/2021	1645	662147.78	3791583.61	7	5
Terrapene ornata	G	6/20/2021	705	662152.00	3791611.20	7	7
Terrapene ornata	G	6/23/2021	1333	662145.91	3791596.23	8	3
Terrapene ornata	G	6/24/2021	1055	662148.19	3791597.38	8	4
Terrapene ornata	G	6/25/2021	903	662144.81	3791595.87	8	5
Terrapene ornata	G	6/28/2021	1018	662242.80	3791634.29	9	1
Terrapene ornata	G	6/29/2021	1107	662224.82	3791507.40	9	2
Terrapene ornata	G	6/30/2021	843	662005.76	3791390.46	9	3
Terrapene ornata	G	7/1/2021	920	662243.64	3791590.93	9	4
Terrapene ornata	G	7/2/2021	1247	662156.04	3791489.57	9	5
Terrapene ornata	G	7/5/2021	716	662251.36	3791602.93	10	1
Terrapene ornata	G	7/6/2021	825	662171.14	3791564.82	10	2
Terrapene ornata	G	7/7/2021	835	662132.50	3791609.86	10	3
Terrapene ornata	G	7/8/2021	1008	662119.57	3791552.95	10	4
Terrapene ornata	G	7/12/2021	1000	662154.15	3791646.96	11	1
Terrapene ornata	G	7/13/2021	1026	662233.60	3791617.60	11	2
Terrapene ornata	G	7/14/2021	1015	662203.33	3791657.90	11	3
Terrapene ornata	G	7/15/2021	1231	662200.23	3791661.73	11	4
Terrapene ornata	G	7/16/2021	1542	662211.77	3791670.58	11	5
Terrapene ornata	G	7/17/2021	1832	662236.52	3791677.67	11	6
Terrapene ornata	G	7/18/2021	1753	662247.16	3791675.08	11	7
Terrapene ornata	G	7/19/2021	1157	662256.32	3791667.25	12	1
Terrapene ornata	G	7/20/2021	1852	662275.94	3791688.67	12	2
Terrapene ornata	G	7/21/2021	1914	662263.22	3791673.14	12	3
Terrapene ornata	G	7/22/2021	831	662253.22	3791697.70	12	4
Terrapene ornata	G	7/23/2021	1217	662260.62	3791669.32	12	5
Terrapene ornata	G	7/24/2021	843	662286.57	3791708.04	12	6
Terrapene ornata	G	7/25/2021	757	662258.66	3791665.07	12	7
Terrapene ornata	G	7/26/2021	754	662313.30	3791744.23	13	1
Terrapene ornata	G	7/27/2021	1544	662181.46	3791745.38	13	2
Terrapene ornata	G	7/28/2021	900	662148.39	3791713.42	13	3
Terrapene ornata	G	7/29/2021	1750	662132.47	3791718.13	13	4
Terrapene ornata	G	7/30/2021	1756	662126.44	3791709.82	13	5
Terrapene ornata	G	7/31/2021	1820	662134.05	3791722.49	13	6
Terrapene ornata	G	8/1/2021	738	662135.68	3791724.07	13	7
Terrapene ornata	G	8/2/2021	845	662127.86	3791723.27	14	1
Terrapene ornata	G	8/3/2021	1017	662138.92	3791733.55	14	2
Terrapene ornata	G	8/4/2021	1827	662155.38	3791708.66	14	3
Terrapene ornata	G	8/5/2021	1800	662213.28	3791721.86	14	4
Terrapene ornata	G	8/6/2021	1549	662228.96	3791614.08	14	5
Terrapene ornata	G	8/7/2021	1215	662188.52	3791587.76	14	6
Terrapene ornata	G	8/8/2021	1956	662182.29	3791803.75	14	7
Terrapene ornata	G	8/9/2021	1159	662182.66	3791798.76	15	1
Terrapene ornata	G	8/10/2021	809	662146.21	3791738.23	15	2
Terrapene ornata	G	8/11/2021	837	662130.81	3791728.42	15	3
Terrapene ornata	G	8/12/2021	742	662207.68	3791726.31	15	4
Terrapene ornata	G	8/14/2021	1338	662200.23	3791629.56	15	6
Terrapene ornata	G	8/15/2021	906	662157.63	3791765.38	15	7
Terrapene ornata	G	8/16/2021	1340	662218.02	3791660.82	16	1
Terrapene ornata	G	8/17/2021	1746	662180.26	3791703.21	16	2
Terrapene ornata	G	8/18/2021	1635	662121.54	3791700.31	16	3
Terrapene ornata	G	8/19/2021	1909	662127.22	3791701.85	16	4
Terrapene ornata	G	8/20/2021	1559	662158.59	3791693.96	16	5
Terrapene ornata	G	8/21/2021	1129	662217.37	3791666.24	16	6
Terrapene ornata	G	8/22/2021	1421	662161.15	3791689.45	16	7
Terrapene ornata	G	8/23/2021	758	662129.31	3791639.76	17	1
Terrapene ornata	G	8/24/2021	1835	662180.22	3791769.44	17	2
Terrapene ornata	G	8/25/2021	715	662132.02	3791706.70	17	3
Terrapene ornata	G	8/26/2021	907	662154.54	3791624.33	17	4
Terrapene ornata	G	8/27/2021	1447	662158.80	3791697.29	17	5
Terrapene ornata	G	8/28/2021	956	662144.34	3791692.16	17	6
Terrapene ornata	G	8/29/2021	1224	662182.64	3791703.91	17	7
Terrapene ornata	G	8/30/2021	1811	662196.54	3791662.00	18	1
Terrapene ornata	G	8/31/2021	1830	662184.00	3791662.45	18	2
Terrapene ornata	G	9/1/2021	746	662131.35	3791686.83	18	3
Terrapene ornata	G	9/2/2021	925	662132.27	3791692.28	18	4
Terrapene ornata	G	9/3/2021	1449	662155.53	3791615.03	18	5
Terrapene ornata	G	9/4/2021	1154	662184.60	3791590.91	18	6
Terrapene ornata	G	9/6/2021	845	662251.15	3791593.28	19	1
Terrapene ornata	G	9/7/2021	1847	662137.20	3791673.62	19	2
Terrapene ornata	G	9/8/2021	804	662197.62	3791631.18	19	3
Terrapene ornata	G	9/9/2021	819	662148.61	3791610.47	19	4
Terrapene ornata	G	9/10/2021	1935	662102.51	3791687.55	19	5
Terrapene ornata	G	9/11/2021	1019	662107.46	3791688.64	19	6
Terrapene ornata	G	9/12/2021	1914	662212.79	3791643.98	19	7
Terrapene ornata	G	9/13/2021	852	662191.63	3791631.30	20	1
Terrapene ornata	G	9/14/2021	1844	662246.23	3791617.27	20	2
Terrapene ornata	G	9/15/2021	814	662223.87	3791642.39	20	3
Terrapene ornata	G	9/16/2021	1834	662184.83	3791646.38	20	4
Terrapene ornata	G	9/17/2021	1351	662186.32	3791645.63	20	5
Terrapene ornata	G	9/18/2021	1216	662183.92	3791704.16	20	6
Terrapene ornata	G	9/19/2021	1010	662193.63	3791718.30	20	7
Terrapene ornata	G	9/20/2021	1726	662183.65	3791698.83	21	1
Terrapene ornata	G	9/21/2021	1129	662184.23	3791707.94	21	2
Terrapene ornata	G	9/22/2021	733	662251.82	3791623.91	21	3
Terrapene ornata	G	9/23/2021	1200	662186.57	3791647.18	21	4
Terrapene ornata	G	9/24/2021	723	662181.40	3791642.66	21	5
Terrapene ornata	G	9/25/2021	734	662185.76	3791646.28	21	6
Terrapene ornata	G	9/26/2021	752	662184.07	3791642.26	21	7
Terrapene ornata	G	9/27/2021	1102	662186.60	3791645.52	22	1
Terrapene ornata	G	9/28/2021	1818	662186.93	3791647.41	22	2
Terrapene ornata	G	9/29/2021	1510	662181.92	3791702.68	22	3
Terrapene ornata	G	9/30/2021	1500	662174.92	3791708.44	22	4
Terrapene ornata	G	10/1/2021	1045	662149.96	3791713.22	22	5
Terrapene ornata	G	10/2/2021	1459	662158.64	3791690.52	22	6
Terrapene ornata	G	10/3/2021	1807	662172.33	3791506.38	22	7
Terrapene ornata	G	10/4/2021	1507	662178.52	3791527.01	23	1
Terrapene ornata	G	10/5/2021	1844	662155.23	3791722.63	23	2
Terrapene ornata	G	10/6/2021	1706	662153.77	3791722.27	23	3
Terrapene ornata	G	10/7/2021	919	662144.22	3791709.57	23	4
Terrapene ornata	G	10/8/2021	1453	662187.13	3791566.77	23	5
Terrapene ornata	G	10/9/2021	1410	662187.13	3791567.10	23	6
Terrapene ornata	G	10/10/2021	1118	662173.10	3791515.05	23	7
Terrapene ornata	G	10/11/2021	1602	662168.69	3791477.48	24	1
Terrapene ornata	G	10/12/2021	1708	662171.73	3791498.72	24	2
Terrapene ornata	G	10/13/2021	1205	662173.96	3791502.75	24	3
Terrapene ornata	G	10/14/2021	1309	662178.07	3791504.82	24	4
Terrapene ornata	G	10/15/2021	1444	662174.68	3791503.98	24	5
Terrapene ornata	G	10/16/2021	1718	662175.21	3791505.32	24	6
Terrapene ornata	G	10/17/2021	1536	662176.42	3791504.35	24	7
